# Supplementary material for: Molecular Evolution of the Ovgp1 Gene in the Subfamily Murinae
Source: Animals (Basel). 2024 Dec 29;15(1):55. doi: 10.3390/ani15010055 (PMC11719014; doi:10.3390/ani15010055)
Supplement: Supplementary file 1 [file animals-15-00055-s001.zip]

Archive with 1 entries (1 files):
- animals-3352160-supplementary.pdf
